# Supplementary material for: Convergent and environmentally associated chromatic polymorphism in Bryconops Kner, 1858 (Ostariophysi: Characiformes: Iguanodectidae)
Source: PLoS One. 2024 Feb 15;19(2):e0298170. doi: 10.1371/journal.pone.0298170 (PMC10868817; doi:10.1371/journal.pone.0298170)
Supplement: S1 Table — Table containing taxonomy information (Family, Genus and Species); curatorial information (Identifier, sampling date, collection deposited and sequence id for BOLD); and geographical information (Country, State, Eco region, Latitude and Longitude) for the new sequenced specimens, respectively. (XLSX) [file pone.0298170.s003.xlsx]

## Sheet: Title
Table S1. Specimens Details. Table containing taxonomy information (Family, Genus and Species); curatorial information (Identifier, sampling date, collection deposited and sequence id for BOLD); and geographical information (Country, State, Eco region, Latitude and Longitude) for the new sequenced specimens, respectively.

## Sheet: Table_S1
Sample ID	Family	Genus	Species	Identifier	Sampling_date	Museum_ID	BOLD_ID	Country	State	Eco Region	Basin	Lat	Lon
B.aff.affinis_11BA79	Iguanodectinae	Bryconops	Bryconops aff. affinis	André Luiz Netto Ferreira	8/23/2011	MPEG 30912	BRYC001-23	Brazil	Pará	Xingu river basin	Xingu river	-3.16886	-52.207
B.aff.affinis_11BC64	Iguanodectinae	Bryconops	Bryconops aff. affinis	André Luiz Netto Ferreira	8/23/2011	MPEG 30804	BRYC002-23	Brazil	Pará	Xingu river basin	Xingu river	-3.622	-52.509
B.aff.affinis_11BC65	Iguanodectinae	Bryconops	Bryconops aff. affinis	André Luiz Netto Ferreira	8/23/2011	MPEG 30804	BRYC003-23	Brazil	Pará	Xingu river basin	Xingu river	-3.622	-52.509
B.caudomaculatus_08C20	Iguanodectinae	Bryconops	Bryconops caudomaculatus	André Luiz Netto Ferreira	6/28/2008	CEABIO-UFPA 08C20	BRYC004-23	Brazil	Pará	Coastal	PA_Litorânea	-1.17971	-47.003
B.caudomaculatus_08C46	Iguanodectinae	Bryconops	Bryconops caudomaculatus	André Luiz Netto Ferreira	8/27/2008	MPEG 31464	BRYC005-23	Brazil	Pará	Coastal	PA_Litorânea	-1.0785	-46.739
B.caudomaculatus_09B60	Iguanodectinae	Bryconops	Bryconops caudomaculatus	André Luiz Netto Ferreira	2009-06-03	CEABIO-UFPA 09B60	BRYC006-23	Brazil	Pará	Coastal	PA_Litorânea	-1.18946	-47.818
B.caudomaculatus_10B71	Iguanodectinae	Bryconops	Bryconops caudomaculatus	André Luiz Netto Ferreira	5/22/2010	MPEG 23714	BRYC007-23	Brazil	Pará	Guiana shield	Amazonas river, north margin	-1.7324	-55.457
B.caudomaculatus_10C01	Iguanodectinae	Bryconops	Bryconops caudomaculatus	André Luiz Netto Ferreira	5/22/2010	MPEG 23642	BRYC008-23	Brazil	Pará	Guiana shield	Amazonas river, north margin	-1.64168	-55.611
B.caudomaculatus_11A20	Iguanodectinae	Bryconops	Bryconops caudomaculatus	André Luiz Netto Ferreira	7/14/2011	MPEG 30803	BRYC009-23	Brazil	Amazonas	Negro river basin	Uatumã river	-1.96624	-59.493
B.caudomaculatus_11A32	Iguanodectinae	Bryconops	Bryconops caudomaculatus	André Luiz Netto Ferreira	8/23/2011	CEABIO-UFPA 11A32	BRYC010-23	Brazil	Amazonas	Negro river basin	Urubu river	-2.0398	-60.013
B.caudomaculatus_11AG47	Iguanodectinae	Bryconops	Bryconops caudomaculatus	André Luiz Netto Ferreira	8/23/2011	CEABIO-UFPA 11AG47	BRYC011-23	Brazil	Pará	Coastal	Guama river	-1.29269	-47.98
B.caudomaculatus_11B42	Iguanodectinae	Bryconops	Bryconops caudomaculatus	André Luiz Netto Ferreira	8/23/2011	MPEG 30797	BRYC012-23	Brazil	Amazonas	Negro river basin	Negro river	-2.37634	-60.041
B.caudomaculatus_11C51	Iguanodectinae	Bryconops	Bryconops caudomaculatus	André Luiz Netto Ferreira	8/23/2011	MPEG 30800	BRYC013-23	Brazil	Amazonas	Negro river basin	Urubu river	-2.0398	-60.013
B.caudomaculatus_11C52	Iguanodectinae	Bryconops	Bryconops caudomaculatus	André Luiz Netto Ferreira	8/23/2011	MPEG 30800	BRYC014-23	Brazil	Amazonas	Negro river basin	Urubu river	-2.0398	-60.013
B.caudomaculatus_11C53	Iguanodectinae	Bryconops	Bryconops caudomaculatus	André Luiz Netto Ferreira	8/23/2011	MPEG 30800	BRYC015-23	Brazil	Amazonas	Negro river basin	Urubu river	-2.0398	-60.013
B.caudomaculatus_11C54	Iguanodectinae	Bryconops	Bryconops caudomaculatus	André Luiz Netto Ferreira	8/23/2011	MPEG 30800	BRYC016-23	Brazil	Amazonas	Negro river basin	Urubu river	-2.0398	-60.013
B.caudomaculatus_11C68	Iguanodectinae	Bryconops	Bryconops caudomaculatus	André Luiz Netto Ferreira	8/23/2011	MPEG 30801	BRYC017-23	Brazil	Amazonas	Negro river basin	Urubu river	-2.2486	-60.032
B.caudomaculatus_11C69	Iguanodectinae	Bryconops	Bryconops caudomaculatus	André Luiz Netto Ferreira	8/23/2011	MPEG 30801	BRYC018-23	Brazil	Amazonas	Negro river basin	Urubu river	-2.2486	-60.032
B.caudomaculatus_11C75	Iguanodectinae	Bryconops	Bryconops caudomaculatus	André Luiz Netto Ferreira	8/23/2011	MPEG 30802	BRYC019-23	Brazil	Amazonas	Negro river basin	Urubu river	-2.2486	-60.032
B.caudomaculatus_11C76	Iguanodectinae	Bryconops	Bryconops caudomaculatus	André Luiz Netto Ferreira	8/23/2011	MPEG 30802	BRYC020-23	Brazil	Amazonas	Negro river basin	Urubu river	-2.2486	-60.032
B.caudomaculatus_11C77	Iguanodectinae	Bryconops	Bryconops caudomaculatus	André Luiz Netto Ferreira	8/23/2011	CEABIO-UFPA 11C77	BRYC021-23	Brazil	Amazonas	Negro river basin	Urubu river	-2.2486	-60.032
B.colaroja_11B82	Iguanodectinae	Bryconops	Bryconops colaroja	André Luiz Netto Ferreira	8/23/2011	MPEG 30798	BRYC022-23	Brazil	Amazonas	Negro river basin	Negro river	-1.82505	-60.137
B.colaroja_11B84	Iguanodectinae	Bryconops	Bryconops colaroja	André Luiz Netto Ferreira	8/23/2011	MPEG 30798	BRYC023-23	Brazil	Amazonas	Negro river basin	Negro river	-1.82505	-60.137
B.giacopinii_11A34	Iguanodectinae	Bryconops	Bryconops giacopinii	André Luiz Netto Ferreira	8/23/2011	MPEG 30799	BRYC024-23	Brazil	Amazonas	Negro river basin	Negro river	-2.2486	-60.032
B.giacopinii_11A38	Iguanodectinae	Bryconops	Bryconops giacopinii	André Luiz Netto Ferreira	8/23/2011	MPEG 30801	BRYC025-23	Brazil	Amazonas	Negro river basin	Negro river	-2.2486	-60.032
B.giacopinii_11A87	Iguanodectinae	Bryconops	Bryconops giacopinii	André Luiz Netto Ferreira	8/23/2011	MPEG 30798	BRYC026-23	Brazil	Amazonas	Negro river basin	Negro river	-1.82505	-60.137
B.giacopinii_11B04	Iguanodectinae	Bryconops	Bryconops giacopinii	André Luiz Netto Ferreira	8/23/2011	MPEG 30797	BRYC027-23	Brazil	Amazonas	Negro river basin	Negro river	-2.37634	-60.041
B.giacopinii_11B12	Iguanodectinae	Bryconops	Bryconops giacopinii	André Luiz Netto Ferreira	8/23/2011	MPEG 30796	BRYC028-23	Brazil	Amazonas	Negro river basin	Negro river	-2.57963	-60.028
B.giacopinii_11B18	Iguanodectinae	Bryconops	Bryconops giacopinii	André Luiz Netto Ferreira	8/23/2011	CEABIO-UFPA 11B18	BRYC029-23	Brazil	Amazonas	Negro river basin	Negro river	-2.88673	-60.035
B.giacopinii_11B83	Iguanodectinae	Bryconops	Bryconops giacopinii	André Luiz Netto Ferreira	8/23/2011	MPEG 30798	BRYC030-23	Brazil	Amazonas	Negro river basin	Negro river	-1.82505	-60.137
B.giacopinii_11B85	Iguanodectinae	Bryconops	Bryconops giacopinii	André Luiz Netto Ferreira	8/23/2011	MPEG 30798	BRYC031-23	Brazil	Amazonas	Negro river basin	Negro river	-1.82505	-60.137
B.giacopinii_11C47	Iguanodectinae	Bryconops	Bryconops giacopinii	André Luiz Netto Ferreira	8/23/2011	MPEG 30799	BRYC032-23	Brazil	Amazonas	Negro river basin	Urubu river	-2.0398	-60.013
B.giacopinii_11C48	Iguanodectinae	Bryconops	Bryconops giacopinii	André Luiz Netto Ferreira	8/23/2011	MPEG 30799	BRYC033-23	Brazil	Amazonas	Negro river basin	Urubu river	-2.0398	-60.013
B.giacopinii_11C49	Iguanodectinae	Bryconops	Bryconops giacopinii	André Luiz Netto Ferreira	8/23/2011	MPEG 30799	BRYC034-23	Brazil	Amazonas	Negro river basin	Urubu river	-2.0398	-60.013
B.melanurus_08B13	Iguanodectinae	Bryconops	Bryconops melanurus	André Luiz Netto Ferreira	2008-01-04	CEABIO-UFPA 08B13	BRYC035-23	Brazil	Pará	Coastal	Guama river	-1.47097	-47.875
B.melanurus_08B21	Iguanodectinae	Bryconops	Bryconops melanurus	André Luiz Netto Ferreira	6/26/2008	MPEG 31455	BRYC036-23	Brazil	Pará	Coastal	Guama river	-1.29269	-47.98
B.melanurus_08B50	Iguanodectinae	Bryconops	Bryconops melanurus	André Luiz Netto Ferreira	6/26/2008	MPEG 31088	BRYC037-23	Brazil	Pará	Coastal	PA_Litorânea	-1.12265	-47.694
B.melanurus_10A12	Iguanodectinae	Bryconops	Bryconops melanurus	André Luiz Netto Ferreira	5/21/2010	MPEG 23823	BRYC038-23	Brazil	Pará	Guiana shield	Paru river	-1.54768	-53.776
B.melanurus_10A13	Iguanodectinae	Bryconops	Bryconops melanurus	André Luiz Netto Ferreira	5/22/2010	MPEG 23823	BRYC039-23	Brazil	Pará	Guiana shield	Paru river	-1.54768	-53.776
B.melanurus_10A33	Iguanodectinae	Bryconops	Bryconops melanurus	André Luiz Netto Ferreira	5/22/2010	MPEG 23834	BRYC040-23	Brazil	Pará	Guiana shield	Paru river	-1.61816	-53.657
B.melanurus_10A34	Iguanodectinae	Bryconops	Bryconops melanurus	André Luiz Netto Ferreira	5/22/2010	MPEG 23834	BRYC041-23	Brazil	Pará	Guiana shield	Paru river	-1.61816	-53.657
B.melanurus_11AH08	Iguanodectinae	Bryconops	Bryconops melanurus	André Luiz Netto Ferreira	8/23/2011	CEABIO-UFPA 11AH08	BRYC042-23	Brazil	Pará	Coastal	PA_Litorânea	-1.18946	-47.818
B.melanurus_11BA61	Iguanodectinae	Bryconops	Bryconops melanurus	André Luiz Netto Ferreira	8/23/2011	MPEG 30940	BRYC043-23	Brazil	Pará	Xingu river basin	Xingu river	-2.97181	-52.025
B.melanurus_11BC29	Iguanodectinae	Bryconops	Bryconops melanurus	André Luiz Netto Ferreira	8/23/2011	MPEG 30858	BRYC044-23	Brazil	Pará	Xingu river basin	Xingu river	-3.03188	-51.886
B.rheorubrum_11BB36	Iguanodectinae	Bryconops	Bryconops rheorubrum	André Luiz Netto Ferreira	8/23/2011	MPEG 30963	BRYC045-23	Brazil	Pará	Xingu river basin	Xingu river	-3.41658	-52.454
B.sp.nv.1_10B90	Iguanodectinae	Bryconops	Bryconops sp. nv.1	André Luiz Netto Ferreira	5/22/2010	MPEG 23714	BRYC046-23	Brazil	Pará	Guiana shield	Amazonas river, north margin	-1.7324	-55.457
B.sp.nv.1_10C02	Iguanodectinae	Bryconops	Bryconops sp. nv.1	André Luiz Netto Ferreira	5/22/2010	MPEG 23642	BRYC047-23	Brazil	Pará	Guiana shield	Amazonas river, north margin	-1.64168	-55.611
B.sp.nv.1_10C68	Iguanodectinae	Bryconops	Bryconops sp. nv.1	André Luiz Netto Ferreira	5/22/2010	MPEG 23802	BRYC048-23	Brazil	Pará	Guiana shield	Amazonas river, north margin	-1.3837	-55.118
B.sp.nv.2_11BB41	Iguanodectinae	Bryconops	Bryconops sp. nv.2	André Luiz Netto Ferreira	8/23/2011	MPEG 30834	BRYC049-23	Brazil	Pará	Xingu river basin	Xingu river	-3.74752	-51.916
B.sp.nv.2_11BB58	Iguanodectinae	Bryconops	Bryconops sp. nv.2	André Luiz Netto Ferreira	8/23/2011	MPEG 30835	BRYC050-23	Brazil	Pará	Xingu river basin	Xingu river	-3.74752	-51.916
B.sp.nv.2_11BB65	Iguanodectinae	Bryconops	Bryconops sp. nv.2	André Luiz Netto Ferreira	8/23/2011	MPEG 30836	BRYC051-23	Brazil	Pará	Xingu river basin	Xingu river	-3.74752	-51.916
Iguanodectes.spilurus_08B91	Iguanodectinae	Iguanodectes	Iguanodectes spilurus			CEABIO-UFPA 08B91	BRYC052-23	Brazil	Pará			-1316	-474251
Iguanodectes.rachovii_08C24	Iguanodectinae	Iguanodectes	Iguanodectes rachovii			CEABIO-UFPA 08C24	BRYC053-23	Brazil	Pará			-11797	-470032
Iguanodectes.spilurus_09A67	Iguanodectinae	Iguanodectes	Iguanodectes spilurus			CEABIO-UFPA 09A67	BRYC054-23	Brazil	Pará			-10785	-467392
Iguanodectes.spilurus_09A93	Iguanodectinae	Iguanodectes	Iguanodectes spilurus			CEABIO-UFPA 09A93	BRYC055-23	Brazil	Pará			-1316	-474251
Iguanodectes.rachovii_09C43	Iguanodectinae	Iguanodectes	Iguanodectes rachovii			CEABIO-UFPA 09C43	BRYC056-23	Brazil	Pará			-11797	-470032
Iguanodectes.geisleri_11A15	Iguanodectinae	Iguanodectes	Iguanodectes geisleri			CEABIO-UFPA 11A15	BRYC057-23	Brazil	Amazonas			-19662	-59493
Iguanodectes.geisleri_11A60	Iguanodectinae	Iguanodectes	Iguanodectes geisleri			CEABIO-UFPA 11A60	BRYC058-23	Brazil	Amazonas			-1471	-602721
Acestrorynchus.falcatus_09C79	Acestrorhynchinae	Acestrorhynchus	Acestrorhynchus falcatus			CEABIO-UFPA 09C79	BRYC059-23	Brazil
