# Supplementary material for: Convergent and environmentally associated chromatic polymorphism in Bryconops Kner, 1858 (Ostariophysi: Characiformes: Iguanodectidae)
Source: PLoS One. 2024 Feb 15;19(2):e0298170. doi: 10.1371/journal.pone.0298170 (PMC10868817; doi:10.1371/journal.pone.0298170)
Supplement: S2 Table — Table containing information about color patter for five morphological characters and the watter type for specimen. The morphological characters Dorsal fin melanin (DF_Mel) possess two states (hyalin, and any black); Color of dorsal fin (DF), Color of adipose fin (AdF), Color of dorsal lobe of caudal fin (DLCF), and Color of ventral lobe of caudal fin (VLCF) possess four color states (hyalin, yellow, orange, and red); while Water type (WT) possess four [transparent, few tannins (secchi > 1m), many tannins or slight turbidity (secchi < 1m), and turbid]. (XLSX) [file pone.0298170.s004.xlsx]

## Sheet: Title
Table S2. Morphological characters. Table containing information about color patter for five morphological characters and the watter type for specimen. The morphological characters Dorsal fin melanin (DF_Mel) possess two states (hyalin, and any black); Color of dorsal fin (DF), Color of adipose fin (AdF), Color of dorsal lobe of caudal fin (DLCF), and Color of ventral lobe of caudal fin (VLCF) po…

## Sheet: Table S2
sample_ID	Dorsal fin melanin (DF_Mel)	Colour of dorsal fin (DF)	Colour of adipose fin (AdF)	Colour of dorsal lobe of caudal fin (DLCF)	Colour of ventral lobe of caudal fin (VLCF)	WaterType (WT)
B.aff.affinis_11BA79	0	1	1	1	1	1
B.aff.affinis_11BC64	0	3	3	3	3	3
B.aff.affinis_11BC65	0	3	3	3	3	3
B.caudomaculatus_08C20	0	1	1	1	1	1
B.caudomaculatus_08C46	0	1	1	1	1	1
B.caudomaculatus_09B60	0	1	1	1	1	1
B.caudomaculatus_10B71	0	1	1	1	1	1
B.caudomaculatus_10C01	0	1	1	1	1	1
B.caudomaculatus_11A20	1	2	2	2	2	2
B.caudomaculatus_11A32	1	2	2	2	2	2
B.caudomaculatus_11AG47	0	0	0	0	0	0
B.caudomaculatus_11B42	0	2	2	2	2	2
B.caudomaculatus_11C51	1	2	2	2	2	2
B.caudomaculatus_11C52	1	2	2	2	2	2
B.caudomaculatus_11C53	1	2	2	2	2	2
B.caudomaculatus_11C54	1	2	2	2	2	2
B.caudomaculatus_11C68	1	2	2	2	2	2
B.caudomaculatus_11C69	1	2	2	2	2	2
B.caudomaculatus_11C75	1	2	2	2	2	2
B.caudomaculatus_11C76	1	2	2	2	2	2
B.caudomaculatus_11C77	1	2	2	2	2	2
B.colaroja_11B82	0	2	2	2	2	2
B.colaroja_11B84	0	2	2	2	2	2
B.giacopinii_11A34	0	2	2	2	2	2
B.giacopinii_11A38	0	2	2	2	2	2
B.giacopinii_11A87	0	2	2	2	2	2
B.giacopinii_11B04	0	1	1	1	1	1
B.giacopinii_11B12	0	2	2	2	2	2
B.giacopinii_11B18	0	2	2	2	2	2
B.giacopinii_11B83	0	2	2	2	2	2
B.giacopinii_11B85	0	2	2	2	2	2
B.giacopinii_11C47	0	2	2	2	2	2
B.giacopinii_11C48	0	2	2	2	2	2
B.giacopinii_11C49	0	2	2	2	2	2
B.melanurus_08B13	0	0	0	0	0	0
B.melanurus_08B21	0	0	0	0	0	0
B.melanurus_08B50	0	1	1	1	1	1
B.melanurus_10A12	0	0	0	0	0	0
B.melanurus_10A13	0	0	0	0	0	0
B.melanurus_10A33	0	1	1	1	1	1
B.melanurus_10A34	0	1	1	1	1	1
B.melanurus_11AH08	0	1	1	1	1	1
B.melanurus_11BA61	0	1	1	1	1	1
B.melanurus_11BC29	0	1	1	1	1	1
B.rheorubrum_11BB36	0	3	3	3	3	3
B.sp.nv.1_10B90	0	1	1	1	1	1
B.sp.nv.1_10C02	0	1	1	1	1	1
B.sp.nv.1_10C68	0	1	1	1	1	1
B.sp.nv.2_11BB41	0	1	1	1	1	1
B.sp.nv.2_11BB58	0	1	1	1	1	1
B.sp.nv.2_11BB65	0	1	1	1	1	1
B.sp._ITAPE174.15	0	1	1	1	1	1
B.sp._ITAPE176.15	0	1	1	1	1	1
B.sp._ITAPE177.15	0	1	1	1	1	1
B.sp._ITAPE178.15	0	1	1	1	1	1
B.sp._ITAPE179.15	0	1	1	1	1	1
B.sp._ITAPE180.15	0	1	1	1	1	1
B.sp._ITAPE181.15	0	1	1	1	1	1
B.sp._RENA047.16	0	1	1	1	1	1
B.sp._RENA048.16	0	1	1	1	1	1
B.sp._RENA049.16	0	1	1	1	1	1
B.sp._RENA050.16	0	1	1	1	1	1
B.sp._RENA051.16	0	1	1	1	1	1
B.sp._RENA052.16	0	1	1	1	1	1
B.affinis_BSB215.10	0	2	2	2	2	2
B.affinis_BSB216.10	0	3	3	3	3	3
B.affinis_BSB217.10	0	3	3	3	3	3
B.sp._ANGBF8811.12	0	0	0	0	0	0
B.sp._ANGBF8826.12	0	0	0	0	0	0
B.sp._ITAPE175.15	0	1	1	1	1	1
